# Supplementary material for: A Genome Scan for Positive Selection in Thoroughbred Horses
Source: PLoS One. 2009 Jun 2;4(6):e5767. doi: 10.1371/journal.pone.0005767 (PMC2685479; doi:10.1371/journal.pone.0005767)
Supplement: Table S1 — Equine microsatellite panel. Locus name and chromosome location for 394 equine microsatellite loci. The order on each chromosome is indicated and primer sequences given. (0.08 MB XLS) [file pone.0005767.s001.xls]

## Sheet: Sheet1
Locus Order	Locus name	Chromosome	Location (Mb)	Primer 1	Primer 2
1	HLM005	1	1634877	GCTGAAATCCTGTGGGTCTCCA	CCTGGCTCCCTTGGTGGTCTGA
2	1CA30	1	14029293	TGGGGAGGGGTTGTTCTAG	GCTCTCCACTGCATGCATAA
3	HP27	1	14341785	TGTTCATTCAACCATTCTGCCC	AAACCCTCCACTACCCCATTCC
4	ASB041	1	18265689	AAAGTTCACTTAGTCCTTGG	CCACCTGTTTGCACTTGC
5	HMS059	1	26312130	GCAGATGATCCACTGCAGTACC	AGAATCTGACTGCTAGTCCTAGCC
6	NVHEQ100	1	42499636	CCAAAGCAGAACATGTGAAGTT	GGCATAGATGTTAGCTCAGTGA
7	COR066	1	43638520	CAGGAAGAACAGGCAACCTA	TCATTCTGGCATTGTAAACG
8	COR079	1	51196886	TGCTGCCAGATCTTCTGAAT	TGGAGAGCGTGAAATTAACC
9	UCDEQ487	1	66489862	CCCTGGGCGGTCACATGT	AACCTGCCTCCCTTGGGTCTC
10	TKY015	1	71239687	GGATTTTAGAAGTACAGAGGG	CATCCTACTGAGAACAATGCG
11	SGCV002	1	76351627	CCTTGAGTTGCACTTGGAGTC	CTGCTCATATACCTGGGGATT
12	AHT040	1	89894551	GCAAGTTCAGCACCTCCCT	TTTATGACACCTGCTGAGAACG
13	UM041	1	91614037	TGCCCTTCCATGAACAGAC	TCCCTCTCTCTCTCTCCTTCTC
14	LEX077	1	95687877	GGTCTCTATGGATCTCTTTGTG	GACTGATAAAACATGGAAGGTT
15	1CA041	1	97524777	CTGGTCAGGCCTATTACCCA	AGATATTGGGGGCGGAAG
16	TKY374	1	98084727	GCACTTTTGCACAGTCCTTG	GTACAATCAGAGGTCCAGAG
17	ASB008	1	99984303	GACAACGTGGCAGCTCACTGCC	GCAAGTAAGCCATATGTGCATGCG
18	1CA043	1	110280065	ATGGCATGATTTGCTTCTCC	ATGGAAACAACCTAAATGTCCA
19	1CA025	1	117758709	TCCAATTTTCCCCAATGGTA	CTGCATTTTGACAATGGTGG
20	AHT058	1	127639191	CAGTGATGAGCCGCAAATAG	TCTACCTATAATCCGCCTCCC
21	HMS015	1	136853559	ATATCTCTTGCTGTCCTACTTTCC	AATGTGACACGTAAGATAGGCCTC
22	UM26	1	150234794	CCCAAAATCAATTAGGTCTC	ATCAGTTGCTCTCTACTTTTC
23	1CA016	1	157183162	TCACTGGGGGGTATATGCAT	GATCCTACTCCACCTGAAGTGG
24	COR006	1	161493277	GTTCTGCACATCCTGCTCTT	AGTGCCCTGAAACTGTATGG
25	HMS007	1	162381788	CAGGAAACTCATGTTGATACCATC	TGTTGTTGAAACATACCTTGACTGT
26	AHT57	1	171792773	TGAGACCAAGTACACACACACA	ACCTGAGGTCTTAATCACAACG
27	TKY281	1	177976877	GCTTGGACAAGCGAATAATGAC	GATCAGTCACTGCCAGTGG
28	AHT085	1	179674160	GTGCCAATCACTATCCAGTTTG	CGACCAGAATATCAAACAAGTG
29	COR053	1	182814740	AATTGACTGTGGAAGCCTTG	GGCTGAGGAGTAAGCTGAAAG
1	COR041	2	1737502	CAACTTGGGTTCTCGCTTAG	TCCGGAAAGTGCAAAGTTAG
2	ASB018	2	5257678	TGCAGACAAAGCTGGACACTC	CTGCTGAGAAAGCTTCTGC
3	TKY384	2	9003085	TGCAGCAAGAAACCTAAACA	CTTCAGTTGTAATCAGGCTC
4	TKY003	2	22735693	GGTTCACACAGGAGTCAGGGA	CCTTCTGGTTTGCCTCGTCTC
5	AHT035	2	23348394	TGACTTAGAGCTTTTGCTCCC	CCAGAAGTCCAGGCATTTGT
6	VIASH17	2	23637893	AATTAACCACTATGCCACAGGG	GTGTGGACCTAGCACCACTC
7	HMS054	2	28457140	ACTGCGGTGCAGGTTGGAGG	AATGAACGGAGAAGCAGAAAGGC
8	AHT067	2	30941674	CGGAGTTGGTATTTAACACACG	ACGCACCAACTTCTGAAAGG
9	HMS051	2	32978719	GCTCCATGTTTCCTGACAGG	GAAAAGAAAGTGTCAGACTGCC
10	TKY340	2	39269206	CAGGCTTTGGGTTTCATTATG	TCAGTCTCCATTATAGGAGG
11	TKY358	2	70519985	GAAGCAGTGCCTCTTATGTG	CAGAACAGTCAGGACTTGAC
12	A14	2	74473683	CAGCTGGGTGACACAGAGAG	GTCATCACTACTCCCTACAC
13	NVHEQ224	2	76038973	GTGACATGGCCTTCTATCC	CTAACTTGGCATTCCCTTTC
14	UMNe226	2	83435278	TAGAACAGGCCAGAAAGTTGTG	CAGAATGAGGCCAAGAACTTG
15	UM076	2	87061070	CCCTCAGGTTGAGGACTCAG	AGGTGACAACCTGGATTTGC
16	UM236	2	92645365	CAGAACGTGCAAACTTAACTGC	TTTGTTGAACTGACAAAATCCG
17	AHT064	2	100809378	GTCTTTTGACAGCAGAGTGTGT	GGCATTGCCCTAACAAGGTA
18	UMNe336	2	107374237	ACCTTCTCTTTGGAAGGAAATG	GAGACCTAAGCATGGAGCATG
19	AHT065	2	109483250	AATGCAGGAAAATTATTGTCCC	TGACTTATGAAGAGGACAGAGC
20	VHL123	2	109819190	CCTCCTTCACAGTGAAGTGC	GAGTATATAGCTCCAGACCTC
21	COR026	2	117183370	GGCGTCCAACGTAAAGTAGA	CCTCTTCGGAAACTCTGACA
1	AHT036	3	2948130	TGCTGCCTCCAGTGTCCT	TAGATTTCACAGGCGGGTG
2	COR028	3	11070092	TAAAGAGGAAGGCAATGGAC	ACCTTTTGTGCTAGGCACTG
3	COR033	3	13467228	CCTCCCCTACTTCCTCTCTG	CATTTTCTTTCCAGGTTCCC
4	SGCV18	3	16401454	TGGGGAAGAGGGATTCAT	AAATGCCAAGCCTATCTATGC
5	AHT022	3	21134566	AAGCACAATGTGGGGGTTAG	TCCACGTTCACACATACCTCA
6	AHT090	3	31618842	ACGTTTTCCAGTTCCTGATACC	GTTCTTTGCTGTCTGGGGTC
7	LEX057	3	36305933	TGGTCCCCTAATCAAATCAGA	ACGGCATCCCACATAAAATAG
8	AHT101	3	41195163	TGTCCACAGGCAGATGAATG	TGTTGTAGCAAATGGCAGGA
9	UMNe231	3	44184924	TAGTCGTTGTCCACCAGCTG	GATGGAATGACACAGCACATG
10	ASB023	3	79279164	GCAAGGATGAAGAGGGCAGC	CTGGTGGGTTAGATGAGAAGTC
11	LEX007	3	86981205	GGTAGGGCTCTGGGATGA	AACACTGGGGAAAAGTCAG
12	COR005	3	98863849	CAATTCCTGGCATGCTGTAAG	GATGCTCACTTCCATGAACC
13	AHT097	3	99036446	AGTTCGGTAACTTGCCCATG	GTTCATGGGCAGAATGGC
1	UM192	4	3125376	TAAGCCTGTCCATCCCTGTC	TCAAAGAGCATCTCACGGG
2	NVHEQ29	4	4530108	GAGATTTTGCCCCAAAGGTTA	CTCTTCTTTCTTCCCCAGGTCT
3	HMS006	4	7229263	GAAGCTGCCAGTATTCAACCATTG	CTCCATCTTGTGAAGTGTAACTCA
4	TKY223	4	8654280	GGCTTAAATCAGTAGCTCTC	GTAGTTCAGGGATGCTATTC
5	UMNe224	4	13346136	ATGCTTAGCAAGGCCGTG	TCCAAAGATAGCGGCAGTG
6	UMNe063	4	19565306	GGATTTTCTTCTTTTGAATGGC	TTTACAATAGCCAAGATGCGG
7	ASB003	4	23512093	AATTCATCTCAGTGCTCTACCAGC	TTCATTTTCTACATGCACTACAGC
8	HTG001	4	32343553	TTTAATGATTCTTTACTCCAGATT	TGCTAAGCAATGGAATGATGGGTG
9	AHT006	4	34445114	GAAGATGTCCGCTTTGATAT	CACTGGCACATCCAGATTTG
10	TKY222	4	38587218	TTTGGAGAAGCTTGAGCACG	AGGATGGTGTCCGTAAAGTG
11	UMNe249	4	40102985	CAAGAGAAGGAAGCTGGGG	AAAAATGTGAAATGTGCCTTCC
12	UMNe138	4	41574338	AGCTGGAAAGGACCACTTT	AACCAACAGGGGGTTTCC
13	LEX050	4	49364320	ATAGTCTGGGGTTAGGTAAGG	TCTAGCCCAATGTAAATGC
14	UMNe544	4	57205569	GCCAGGTGTCCCACGTAC	CTGGACCAGCCTCACTCTTC
15	LEX033	4	59500055	TTTAATCAAAGGATTCAGTTG	TTTCTCTTCAGGTGTCCTC
16	HTG009	4	71136597	TGTGGGAAGAGTGTCAATAGCTGT	AGGCATCTGGTTTGCTGCAATTTC
17	HTG022	4	98452420	TACTACATTTCATCCTCCACAT	GGAGAACTTCCCAGAGAGCA
18	AHT009	4	104971933	TAACCATGTCCCTGCAATGA	TCAGAACTGTCCTTGTGAAAGC
19	AHT042	4	107022725	CATTTCGCATTTCAGTTCAGG	AAACCCACTCACCTATCACCC
1	LEX004	5	7818164	AATAGCAAATCTCCCACTTCA	GTCCTCACAACCTCATCATAA
2	AHT024	5	12165459	TCCACTAATATCCCTCCACCC	CTGTACCGCATGTGCAGC
3	NVHEQ102	5	21775730	CAACTGGGCCTCAATCTTGG	AGGGTTGGGGTCATCATCC
4	AHT068	5	24995567	GGGAGGAAACCCAGTCAATT	GGTCCCTCATCACTTCCACA
5	TKY271B	5	25661163	CAGTGAAGAGTGAATGGATA	GCAAATGGCAGAATTTCCTT
6	UMNe108	5	26826981	AGCTGCTAGCCAGGCAGAGA	GATCTTGTTCCAGGTGCTATAAA
7	HMS063	5	28648069	GGCACCTCCTAGAATTGTGC	AGTCTTCTAATCCTCTCCCTG
9	AHT066	5	28731343	ATCCATTTTCACCAAGTGTGG	GTTTGTCTCCAAGCTCAGGC
10	AHT050	5	44289922	GTTGGCTGGTTTTTGCATTT	CGTACACACATTTTCACCCA
11	COR023	5	53414405	CGTTTAGCACCTCTCATGAAC	TCTTTGCAAAATAGGGCTTG
12	UM255	5	53675588	TAGGAGGACCAGAGAGGAACC	TCCAGAAGCAAAATTGAGGC
13	TKY334	5	58240885	AAGTCCAAGGCTAGTTTCAC	ATCTTTGTGCTACTTTGTGTAC
14	LEX034	5	76173038	GCGGAGGTAAGAAGTGGTAG	GGCCTAAGATGAGGGTGAA
15	TKY344	5	92501338	GTGTCCATCAATGGATGAAG	CTTAAGGCTAAATAATATCCC
16	UM237	5	97457630	TTAAAAGCAAGCCAGAGGGA	GATCTTCATGTAAACACACACAGAT
17	AHT107	5	98389073	ATCTAACCAGAGCGCAACGT	CCCGACACAGAAGATGGG
1	UMNe248	6	4819944	GATAATGCCTCTTGCTCTCCC	AAGATGAAGAGAGGTTAGCCTAGTG
2	UM203	6	7556249	GTAACAAAGCCCCTAATTGCC	TGAGCCAACACAACACTTCTG
3	UM177	6	11260045	GCTGGGACATAAAATTTCATCC	GTCTGTCTTTTTCATCTAGGCC
4	COR010	6	14720900	TTGAAGGGTGGAGTAGGG	GACAAGAAGGGATGAAGGAG
5	UMNe197	6	15983598	CTGGTTGAAGCTTGTTTCTCTC	CCGCTTGTCCAGTGACATAG
6	TKY312	6	17320138	AACCTGGGTTTCTGTTGTTG	GATCCTTCTTTTTATGGCTG
7	UM233	6	19978824	AGAACAGTACATGCTGTGGTCC	CTGTGAACCGTCTCATGAGTG
8	COR088	6	28057980	GAGCCAGCTTGTCGTGTATT	GCACGAAGAAGAACCAAAGA
9	HMS055	6	33740091	TAATGGAATATCACCACCGG	GCCATGTCTTGATGTGGTGG
10	TKY360	6	42216313	CGTGATATGCACGAGATGTC	GATCAGTTCAGAATCAGCTG
11	TKY111	6	45045977	TATGGCGATTTCTGGTCTGTGTC	GATGACAACACTGGGAAGAAAGAG
12	COR070	6	65850909	CATCTGTTCCGTGGCATTA	TTCAGGTGTGGGTTTTGAATC
13	TKY323	6	69224637	CGGAAAGCTAAGAAGACTGG	AAATTGGCAAGTTTTTCCCC
14	UMNE216	6	74029087	CTAGGCTGCCACTTGGAGAG	ACATACATAGACACACAGGCGC
1	HTG020	7	12115180	CTGGTTTACCTTCCCTACAG	CCAATGGTTCCTCTGAGAAG
2	NVHEQ232	7	14702968	CACAGGAAAGATGTAAAAGG	GGAGAAACTGATGAACAACC
3	TKY348	7	24279502	AGATACATACACACGTGCCC	CCTGAAAGGTAACCACAAAG
4	LEX015	7	28957146	GCATTCCCATCATCACAT	CCTGCCTTGCCTCTTTCT
5	TKY283	7	43551219	GGAAGTCATCTCTTTCCAGC	AATACATGATTCCTGCCTGC
6	COR095	7	54216182	TACCTCTGGTGGTGATGCTT	CCCACACTTACTCCCATCAC
7	TKY338	7	64769995	GGACTAGTTAAATCAGTGGG	ATGGGACTAGAACTCAGTTC
8	TKY282	7	69270242	TTACATCTCTGCACTCTCCC	GGTCTCATGCAAAACGCAGG
9	AHT019	7	85688021	CATTTCTCTGGTGTATCTCCCA	GGAATAGTCATAGTCCACGACC
1	AHT025	8	2570692	TCCCACATGCCACAACTAGA	TTCCCCCTTGCTTTTAAAAC
2	UMNe070	8	14397461	TGGGCATTATTTCACAGTATGC	TACATTAGGCCTGGAATGGG
3	UMNe532	8	15416620	TAACATCAATTGGGCAAAACG	GTAGCAAAAGGGGTGTGTGC
4	UM034	8	18876355	TTGAAACCCTTCAGACCC	GAGAGAGCAAGTGTGAG
5	LEX023	8	25944092	GGATGAAACAGGGAAGGAAA	CCAACGGATTCATGAAAGCTA
6	LEX029	8	28276399	TGGGGTGTCACTGCTTCTC	ACTGAGGGCCAGGTTTCTAA
7	TKY391	8	43692774	GCCGAAAACAACTGCATACTG	CTTTAGGGCCAATTATCTCC
8	SGCV032	8	57499947	TGTTCCAAAATGGAGGGTGAGCC	CCACAGGCTCTTAAAACCAGAAGC
9	TKY359	8	64165683	ATAATCAGCATGCCTCTCAG	AGGAACATTTCCTACCTTAC
10	COR003	8	64251046	TAGGGAAACTCCTCAAAGCC	GAAACCAAAACCTTCATCCA
11	UM033	8	74514574	CATTGTCCTGAGCAAGTC	CTATCCGTCAAGTGTTTC
12	COR056	8	84105135	AGATTCCAGGCATTAGGACC	TCAGGGACAATCTTCCTCAAG
1	HTG004	9	1497811	CTATCTCAGTCTTGATTGCAGGAC	CTCCCTCCCTCCCTCTGTTCTC
2	AHT096	9	12154155	CCCTATGCCAGGCACTGTAT	GATCTTATAGCTTCTCACTACA
3	AHT104	9	12154454	CACTGAACTCACAGAAATGGAGAG	TAACCATGCTGTCCATTACATC
4	HMS003	9	16895898	CCAACTCTTTGTCACATAACAAGA	CCATCCTCACTTTTTCACTTTGTT
5	COR008	9	18912052	TAAGTGCTGAGTCTGGGACC	TGGTAGATAGCGTCTGGAGG
6	TKY627	9	20348236	GTGGGATAGGAGGGAGAGGA	CGAAGAGCTTGCTAGTTACCC
7	TKY291	9	30025896	TCTGACTTGTTGTTGGAGTG	AACTCAACACCATGTTCTGC
8	AHT053	9	51322196	CACTCATCAAGCCATGCTGT	TGCCACAGAGTAGCTGATGC
9	TKY293	9	57504233	CACAAACGTACTGTTACGGC	ATAGACCACCGGAAACTGAG
10	UMNe189	9	68217144	GATCAAATACCCTCTGCAAAGC	GGCTTCATATCCTCCCTTACC
11	LEX019	9	75595151	TTCCCTTTTCCTCACATCCT	TTTTAGGTTCATCTATGTTGTTGC
1	AHT049	10	406950	TAATTGCCAAATACCACACAAA	TGTCTTGTTCCTCAGGCTCT
2	HMS023	10	2709888	GATCCAATATTGTAAACCCCGCC	CCTTCATAACCCTTATTGCAGCC
3	TKY131	10	9995137	GGTAGGTAGTGTCAGAATCGAGC	CATCTCTACCGCAAGTGAAACCAG
5	TKY365	10	10825772	TCAAGACCTTTTACGACCTG	CCTACGATAGACAGAGGAAAG
6	AHT015	10	12758076	GGGTCCTGAGCAGGTCTTTT	GAAGTAATGGCGGTCATGCT
7	LEX017	10	28674923	CCTGCCCAAGAAGAACTCAGA	AGCAGTGTATTTTTGAAACAT
8	HMS002	10	52713432	ACGGTGGCAACTGCCAAGGAAG	CTTGCAGTCGAATGTGTATTAAATG
9	AHT132	10	54987802	GATTCTTCCTGCCACCAGAA	GGAATTCTTCACAAAGAAGACCT
10	UM265	10	55790311	GATCTGACACCACCACCCTC	ACCATAAAAATCATCACCCTCG
11	SGCV017	10	57805142	GGCCCAACGTCTATAGAAAGATGT	CCCCCAAATGGCTATTTTCTAA
12	NVHEQ067	10	71400954	GCTCACTCAACTCCCAGAG	GGATTAGATTACCCAGACAACT
13	AHT086	10	76695667	CCCAATGAAGTCCAAGATGG	GAAATCTCTAGCAAGACCCAGG
1	AHT044	11	4134594	GAAAAGGAGAAAGGATGCCC	ATGAGAGAGGCCAACCAGG
2	NVHEQ040	11	9114649	TGGCATCTGAATGGAGAATG	GATTATGATGCTACAGGGGAAAG
3	LEX068	11	10464311	AAATCCCGAGCTAAAATGTA	TAGGAAGATAGGATCACAAGG
4	UM240	11	11741343	GACAAGCATCAGCAAAAAAGC	TTGATGACCTTGAAAAGGGC
5	SGCV024	11	19537692	CTACCATTGAAGAGGGGTGGC	GAAACGAGCAGGAAGTGAATCTCC
6	UMNe259	11	21920254	TCAGGGCTAAACTTCCATTCC	ACTGAGCGGCCATGACTC
7	TKY033	11	36817461	TAGATTAGGTGCCTGGCACG	CCTCTCCCCCAACTCCAGAG
8	TKY010	11	39679362	GATCTTGGACTCGCTCACC	GATCTAATAGGATGTGTG
9	TKY276	11	47152550	TTAGCACTTTATCTCCCTGC	TGTGTCTGCAATTTACTCTG
10	UCDEQ457	11	51569749	GGGGCGTGAGCATAAAGG	CGCTGGATGAGTGAGGGA
1	AHT056	12	7935903	TCAAATGTTTGCTTGGAATGG	TCTCCATCTCCACATAGGCC
2	AHT027	12	10504073	GAGCAAGTCTTCCTTCCACG	ACGTGCACACCTGTACGTGT
3	UM191	12	10828154	GGTGATGTGTCCACACTTGC	CGAAAAAGATAGTCCACCGG
4	TKY268	12	19714902	CTGTTATTAGTCTGCCTCTG	ACATTCAGACCATCTCAACT
5	COR009	12	23953724	CGGTGTTCTTATTTCATGGA	GGAACGAAACACAGTGGAAC
6	UCDEQ411	12	24880227	TGCTGCGAGTCAGTGGCT	ATGCCTCACATCCCTGGGT
7	COR058	12	27946790	GGGAAGGACGATGAGTGAC	CACCAGGCTAAGTAGCCAAAG
8	AHT017	12	31031256	CCCCATAACCACAAGTGAGG	GAAGTGGGAGAGTCGGTAAGG
9	UCDEQ497	12	32574331	GTGGGAGGCAGCAGGAAC	CCCCAGACACCGTGTGAT
1	COR069	13	6098825	AGCCACCAGTCTGTTCTCTG	AATGTCCTTTGGTGGATGAAC
2	VHL161	13	6898864	GTTCCACCTTCCTCTGGATC	GTGTGTCGCTAGGATTCAATCA
3	UM030	13	10713060	CCGTGAAGTCACAGACTTAG	ACAGTTTCTACAACAAACTGA
4	ASB037	13	15051228	CCTGCAACTTTTTCCCAGCC	GGCAGATGTTAGCTCATGGC
5	VHL047	13	16894755	GTTTGCTGTGGTTACCAGGCAGA	GCAAATTGAATATTTGAAGTTGAGAC
6	LEX041	13	17028678	TATTTTCTGAATGCTTCTGTGC	CTCTACACCCAATGCCTGAT
7	AHT030	13	22064740	TCACCGCTCACCTTTTGAC	CGTGCAGGTGTACATTTACATG
8	TKY371	13	25654010	AACGTGGGAAAGTGCTTCTG	CTGTCCAAAGACAATCCCTG
9	UMNe126	13	31257407	CAAGCTGCACTGTGGTGG	TGCAGCTCAACAATGGTACTG
10	ASB001	13	31743456	AGCAGAAACCCACTCAAGCC	GCATAATACCCTCAAGGTC
1	COR104	14	1340868	GGGAGTGTGTCCAGTTTGTC	CCAGATAAAGCCCAAATCCT
2	AHT029	14	5412613	ACTCATTCATTCACAAATCCCC	AGAAAATTCCCTCCTGTCCC
3	UMNe187	14	9656796	GCTCCCTCCGCACTACTTC	CTCCTATTCCAGACAGTGGAGG
4	TKY267	14	12079479	CCACTGCCAAATGAAACAAA	CCACACATTTCAGGAAAGAA
5	HTG029	14	12821063	CTATTTCCAGTCTTTGTGTGT	CCATAATAAAACATTAAAGATCAG
6	LEX043	14	16144786	CATTAAGCAACAAAAAGCATC	GGAAAAGCATGACAAGACACT
7	UM010	14	25466225	TACAGCCATTGGAAATCTAC	CACCATTACATTTTCCCAG
8	TKY376	14	26129588	ATGCTTCACAGGGTTATCTC	CTGGTGAGATTTGCAGTCAG
9	UM234	14	40320537	TATGCACAATTAAAGGCCTGG	AATGACCCAGAGACAGGCTG
10	TKY395	14	66912231	CTGGCGTCATTTCACACATC	ATGTCCCTTCTCAGCTTTG
11	TKY317	14	78335856	CTTGAGGAACATGTCATAGC	AATGCTCTCACAATTTACCC
12	UM016	14	78662180	TTCCTCCACTATCTCTCCCTC	GCAAAAATGCACAGCCTC
13	AHT088	14	81043551	TCACATGTGCCCTATGAATCC	CCTGTCAATGGAGGAATGGA
14	AHT083	14	81753992	CTGACTATCCCCCAAAACACA	ATGGCATTGCTTACATATCCTG
15	UM239	14	91640790	ATCAAAGGTTCATCAGTTGGTG	TTCTTTCACTCAGCGTGGTG
1	TKY383	15	2386849	CTTCCTTCCAATCTCTATGC	TTTCTATACGGCAGGAGAAG
2	TKY392	15	6512351	CCCGTTTTAAGTAGCAACAC	CACCTTACTCTTTCAAGTGG
3	UM222	15	7054885	ACCGCATTCTCTTTCAGGTG	CTGGGTAACTGACTGGAAAAGG
4	UM198	15	17647553	CAAGAACTGGCATCAGAATTTC	TCTTGGGTCTCACTCACTCTCC
5	B8	15	21787962	TCCTCAGTCCTTTCTCATGC	AGCTGAAGGCAATCTGTACC
6	TKY327	15	35593671	CCTGGTATATCTCCTAACAC	GATCTAGCTATTTCTCTCGTG
7	ASB002	15	54612610	CCTTCCGTAGTTTAAGCTTCTG	CACAACTGAGTTCTCTGATAGG
8	COR077	15	61817768	AGGGAGCATTTGAACCAAGT	CAATGGTGGTAGAAGCAAGG
9	HTG006	15	73962711	CCTCGCTTGGAGGCTGTGATAAGAT	GTTCACTGAATGTCAAATTCTGCT
10	AHT002	15	81104042	GTGCCACCACCTCTGTGATT	TGGAGAAGGATCTTGGGCTC
11	HMS001	15	85449120	CATCACTCTTCATGTCTGCTTGG	TTGACATAAATGCTTATCCTATGGC
12	COR075	15	86778836	GCCCTAGTTAGCAACCAACA	AAGATTGATTCCTCAGCACG
1	AHT037	16	3919328	ATTTCACCCACTCCCAACC	TTTCGTTTGCGACAATATGG
2	AHT081	16	12094564	AACTCAGGGGCAGACAAATG	TTGGAACTTTCAGTCCAGGG
3	MITF	16	20097642	TCTTACAACTTTCTGTTGG	TCTCTGTACTGCATGAACGGC
4	AHT038	16	30274261	TTCATGGCCTTCAAAACTCC	CCAGCTGGGGATACTTACCA
5	TKY349	16	33483663	GATCAATCAATCAATCAATATC	TCAGTAAGTGACCAGATTCG
6	AHT014	16	57790442	GAGAAGCAATCACACACACACA	GCTCTTTCCATGGGTGGTAG
7	VHL145	16	61225897	GCAAGCACAATGAATACTCATG	AGTTTGGTTTCTGGAGAATTGTC
8	ASB042	16	68014586	GTTACTGCTCACCAACAAGG	GCTCCAACAATCCCTACTGC
9	UCDEQ505	16	68069240	ATCACTCTCTTGTTGAGATAAC	GGGATTTCCTTCTTTCTC
10	TKY347	16	80051910	TCAACATTTGCTCCAAATTCC	CCTCAGGTACATTTGATATG
11	TKY341	16	81718690	TATCCAGTCACCCATTTTAC	TTGTGTCAGTACACTCTATG
12	AHT091	16	84054276	TAGCTGTCTGCAAAGGCTCA	CCAGTGTTCCACATGCCTC
1	TKY373	17	4227949	GGCCAATGATTAACTGACTC	CAGGTTGCACTAGAGTTCTC
2	TKY287	17	4470482	ATCAGAGAACACCAAGAAGG	TCTCTGCTATAGGTAAGGTC
3	COR072	17	4767536	TTCCTCATTGCTTCCTGAGT	TCACTGGATAGTCTGCTGAGG
4	AHT102	17	7598819	GGCCATACCAAGCTGGAATA	ATCCCTTCGTTCATTCAGCA
6	NVHEQ024	17	10186431	TTCAAAGCCAGCCAGCCAATTATG	GCTAATATCACACACACACCATGC
5	TKY102	17	12193853	CCACTGTGGAAAAGACTGAAAG	TGTACTTCCTTGAAACCCAACA
7	NVHEQ079	17	20690938	ATTGCCTGTGCTGAGATGG	GCAAATTGCCTCTGTATCACAC
8	UM176	17	23835907	TTTTGAGGGGTGTGTTACAGC	TTACCAGAGTTCTTACCTGGGG
9	COR032	17	41428036	GCCCTCTTAGAGCATTTTCC	CAGAGATGGCTGGAGTAAGG
10	LEX067	17	59859659	GTTGCTAAAATTGTTCCAGAC	CCAATAAAAGGAATCACTGCT
11	HMS025	17	61873600	CAAACATAAAATATGCATGTCCATGT	CTTTTGGATATGTAAGGCTTGAGG
12	TKY379	17	64739784	TAGCCTGACCATAATTTTGC	GAACAATGGCATCCTCAGTG
13	TKY356	17	76811314	TCAATCACACGAGCCAATTC	GATCATAGGATGATTAGCAC
1	TKY019	18	539426	CTTCTGCTGATTCCTGAATG	GGATCTCCTTAAATGGAACA
2	LEX016	18	14884554	GTGGGGCCGGTATAGTGATTG	ACCCTAACTGATAACTGATAGA
3	UM263	18	17073715	TCTCTTCCCTCTTCCCCTTC	ATAATGATATTGGCTGCCTGTG
4	UM050	18	23060081	GTTGGAAGAGAACAACGAAAGG	GCTAAATTTCACTCCATCAGGG
5	TKY303	18	31142010	GTAACTTGGGTGCATCTCTG	GAATAAGGATACAGCCACGC
6	UMNe307	18	31937263	ATTGTCCCTGCTCCATGAAG	GTCCCCATGCTCTCCATG
7	UMNe089	18	37059933	TCCTGTGTCCTTCTGAGATACCC	ACCAGGGAATCTTGGAGAAATG
8	COR096	18	37306808	CCCCTCTTTTGCTTGAGAAT	GCGTGTATGTGAGGATTGAAG
9	TKY322	18	54222341	TGCAAACACTTGTGAACTGC	AACCTAGTGTAATTGCTACC
10	COR101	18	59050999	CCATATAAGTGCACGCCTTC	TGGACCTTGAGGGTATGATG
11	TKY101	18	63528459	TCTGAAATACCGTGTGCCT	TTCTGCCTCCCTCCAACTTT
12	TKY016	18	66838920	GGTTATGGTTTGGTATCTGTC	AAAACAATGGCTTCCTGGTCA
13	UCDEQ387	18	75253209	ACCCCCGCCCCAGCAC	TGCCCCGTCATTCTGC
14	UMNe243	18	78930544	TCCATCTATCAGTCTACTTTCCAGC	GAACTAACACACCTCATTTTTCCC
1	AHT094	19	85325	CACCTCCATCACATTGGTCA	GGCTGGAGTCAGCTGACATT
3	HTG023	19	9108342	GTCCTTCAGAGTTGTCCCTG	GGAGAACAACCTTGCCTGAG
4	ASB007	19	10766036	CTGGAAATTACAGTGGTCTTCTGG	AGGTTTTCAGGGGCTTGCGAAGC
5	HTG024	19	18223951	CTCAGGGCTAATCTTCCTCA	TGTAAATTCTCCTATGGAAGCA
6	LEX073	19	24403580	CCCTAGAGCCATCTCTTTACA	CAGATCCAGACTCAGGACAG
7	LEX035	19	25325760	CCCAGCATATCAAAGATGTT	GCTCAGTGTACTTCAAGCAG
8	UMNe071	19	29945182	GGAAATTTGGGAGACAGTATGC	GGCAGAATTGTGACTAGAACCC
9	TKY372	19	31011813	CATCTAACTCCATTTCCCAG	TATCTAAAGCCCCATGCTAG
10	TKY004	19	35480459	TCTGTGTATGTGAGTGTATA	GATCGAGGTATTCCTGAGTG
11	HMS008	19	40876013	GGTGAGGAATTATCTCTTTGAAGG	GCAGGTAGGATTGGATAGGTACAT
12	ASB011	19	45151987	CCACCTATGTGTTCAGTTCACC	GCACCAATGTTTATAGACTCCC
13	COR092	19	45782951	GGCAAGAGCCAGGTATTTTC	ACTGCTTGGACGAAACTGAG
14	AHT055	19	53488527	TGAAAATACACCCAGCTACGC	GGGAGATATTTCTTGGCTTGC
1	AHT018	20	10046103	TTTTCCAGTGACTCTGAGTGTG	GTTGTGGGAAAACTAGTCTGGC
2	COR029	20	13115008	CTAGAAGGGTTTCCCAAAGG	TCGAGCTCCTGAAGAACATC
3	UMNe119	20	13746187	GTTTTCATTCCTGACGTTGATG	AATCCCTAGGAAGACAGGAGAC
4	LEX064	20	15298099	ACCCTTTCCGCAGACAA	CACATCAGAGCCCATCTTCTC
5	AHT109	20	17932656	AGCAGAGCTAAAAATGAGGCC	TTGGCTGAGTTTTTGTTCTTTG
6	TKY136	20	27069185	CAGGGTTCATCCAAAGACTC	GCTGAAGGAGGTGAAATAGG
7	UM056	20	29288934	TCTGTCTGCAGCTAAAGAGGC	GCGGGGTACATAAGACTGTAGC
8	UM011	20	33510120	TGAAAGTAGAAAGGGATGTGG	TCTCAGAGCAGAAGTCCCTG
9	TKY273	20	44762194	GATCACTGGCGAGGGTAAGC	TATGTTCCCGATTCGCAAGC
10	HMS004	20	53456383	GCAAACAACTGTGCAATAGAT	AATTCATCCCAATTGGCTGG
11	COR050	20	56106224	TCTGTTGCCTTTATCCACAA	ATGAAAACCCTGGGAATAGC
12	TKY321	20	61778038	CACTGTGTAACACTAACACC	TGTGACTTCAAGAACAGACG
13	HMS042	20	63743901	TAGATTTCTTAAGTGCCAATAGTGG	GAACTGCTATAGATATACCTAACTC
1	SGCV014	21	1607092	CCCCAGTGGTTCCATTTAGATGT	GGGGAGAGCATTTTGGTGA
2	RVC001	21	3382846	GGGCTGATGGCTGTGTTC	CCAGCTTCGAATTCTTTTGC
3	AHT059	21	5682011	TTACCTCCTTCCCCATTTCC	TTAATTTGTGCACTTTTCGGC
4	AHT020	21	10852929	GAATTCTCTGGTTGGAAAGGC	ACTTATGGGACGTGCTGGAC
5	UM229	21	11548914	CTTCTCTGGACAAAGGGGTG	CATGAATTTGCCAGTTTGATG
6	HTG010	21	17139092	CAATTCCCGCCCCACCCCCGGCA	TTTTTATTCTGATCTGTCACATTT
7	COR073	21	20250418	GCCAAGACATGGAAACAATC	GTTCTCAAGGTGCATCCCTA
8	UMNe206	21	27474388	GATCAAGCACATAAGGGACAC	CATATCCATAGCTTTTTGACCC
9	TKY280	21	31969967	GAGGAGACCAAAATAACAGG	ACTCCCTGCTTTGCACTCTG
10	AHT077	21	42951794	TTCACCATTTCTTCCCCATC	GGAAAAAGGGATTTTCTAAGCC
11	TKY296	21	44535334	CTCTCACTTCCAAGACACTC	ATCAAACGTACAGGAAGAGC
12	TKY355	21	46667507	GTTCTGTACCTTGATGGTAG	TGGACATCTTTCCACAAGC
13	AHT010	21	48322027	CTCCTAGTACCATTTTTGAAAC	CAAAGTAGAGCAAGACTGGC
14	AHT078	21	57117112	CCTCTCGCAGAAGCACAAAT	GCTCCCTGCTGACTTCTGAG
1	COR001	22	183699	GGCAGCATCCCACATAAAACAG	GCTCACTATTACCACGATGATTGATTC
2	TKY285	22	10984309	ACCAATGGTAAACATGGCAG	CTGAAGAGGCAAGGAAAAGG
3	HTG014	22	14279178	CCAGTCTAAGTTTGTTGGCTAGAA	CAAAGGTGAGTGATGGATGGAAGC
4	TKY345	22	15384074	GTCACAGTAAGGCTTACATTC	TTGATTGAGAATGGAGAGCG
5	UMNe105	22	23167104	TGTGTGGCCAGTTTATAACCATAC	AAACAAGCCAATCCCAAAAG
6	COR016	22	31733320	CAGCTCAGTAGATGATTGTCCA	GCAAAGACAAGGAGGTTAAGTT
7	CO2-3B	22	37595150	TCTCAAGTATTGATTTTGGGG	TGCAGAAGCTATTTCTGGTG
9	HMS047	22	39952965	CCTGCTGAGGACCTTGGAAGCT	ATGTATTTTCAAGTCTAATATCTGCC
10	AHT031	22	45987395	TCTTGCTGCATTTCCTTGG	TGCAGGAAAAGTTTGATGACC
11	SGCV019	22	47778161	GCCCCCACCTGCTCCACC	GGGGCAAAGTGGAAATCC
1	COR055	23	3251036	TAGTGACGCCTACGGATTTC	CCCAAGAGGGCTTAGAAAGAG
2	AHT039	23	4790519	CCATTTTCTCATCACAAGCG	TGAATCCCTGCTGCTTCC
3	AHT072	23	13116921	TCTGCCCCTCTTCATGTATACC	TCATGAATGAAATGCTAGGTGG
4	TKY346	23	15441315	CACAGCTCAGGTCCTACTTC	GTTCAGCAGAATTCAGTGAG
5	TKY367	23	16282630	GTTTTTGTCCATTGCTCTGG	AATTATGTTGGCCAGACTGG
6	ASB039	23	20914559	ACAGCTGCCTGGATATGTGG	GCAGAGAGAAATAGAGATGC
7	HP13	23	28339440	CCTAAGCACTGCCTTCAGCATC	GATCATCACTCCATATCCACTCCC
8	LEX063	23	29650289	CGGGGTGTGCATCTCTTAGG	TGGCGAATGCTGAATCTGG
9	COR060	23	31593250	TCCTTCCTTCTCTGGGTCTT	AGCAGTATGTTCCAAGCGT
10	UM022	23	32967178	AAATAGCCACCAGCACGCAC	GCAGCAAATCATCAACCCAG
11	UM018	23	34133235	AGATAGGGAAAGAACGAAG	GGTTAGTGTCGGATTAGG
12	TKY385	23	37223343	TAGTACGTACAACAGCTCTG	CACTTGCATCTTCCTAAAGC
13	LEX053	23	37436137	TTATTCCTGCTTCGTANATGA	ACACACTTGGGTTCAAATC
14	COR084	23	40400394	GCTTCTGCTGAAAGCAATG	CAAACTGCATGAGTCAATTCC
15	TKY269	23	45102912	ATTTGGGATGTCCTGAACAA	TGCATTCAGAGACTTTGTCA
16	UMNe159	23	47981212	TTGCAATCCTTTCCCCTTC	GATCATTCACTTGTGTGGAAAG
17	TKY339	23	49347396	GATCAAGCGTTAAGAAAGTTG	TGGAATCCATGACCAAACTC
1	UM012	24	16141151	GGAATTTAGACTATGACTGAGG	GCCACCTGAACACTTTTAC
2	LEX042	24	18555887	ACATACAAACCTGCTCAACAT	CCTACACATCGCTCATCAA
3	EA2C4	24	25248572	CAAAGCTGTGCTCTGGGTTT	AGCAGGAGGAATGGCAGTTA
4	TKY357	24	26364503	ATCTTCCCTAAAATCGCCAC	TCTCAGGGATGGTAAATCTG
5	UM210	24	29970099	AAAAGGGAAAAACTCCTGAATG	TCTTTTCCCAAAAGTGTCGG
6	TKY307	24	33238445	CACAGTTCTATCCAAGCGAC	TAACCATGTCAACAGAGAGG
7	TKY394	24	33978834	GCATCATCGCCTTGAAGTTG	CCTTTCTGGTTGGTATCCTG
8	COR024	24	41000139	CAAAAGTGATTGCCTTCGAT	TTGGAAGCTGGGTGATTG
9	UCDEQ467	24	42764367	CCCCGCAGCCAGCCTGTT	TTGTTCCCAGTGTAGGCACTCT
10	AHT075	24	42999603	GATCTAAAAGGCCATGCATG	CCTCAAAGGCAGCCAGAG
1	UCDEQ464	25	1979673	ATGCTCTGAGAATAAGTCTGG	AAAAGGCGAGAATGGAAT
2	TKY302	25	14944510	TACATGGTGAGAAATAAGCACC	ATCTGCATCCTAGCTCACTG
3	COR018	25	15687093	AGTCTGGCAATATTGAGGATGT	AGCAGCTACCCTTTGAATACTG
4	TKY316	25	25725137	CACATTCTTCCGGTCACAAC	TGTTTAGGGACACTAAACGC
5	AHT007	25	28114731	CCTTAGATCCGAGAAGGAGA	GAAGCCTCACTCCATCCAGG
6	NVHEQ043	25	31068080	TGACACAAGATAAAAGCCCCAGG	GATTGGGAAAAGAGCACAGCC
1	UM066	26	14183352	GAATCCCATCTTTCCTTTCAG	ACGTGGAGAATTATCCTGCG
2	COR071	26	19052877	CTTGGGCTACAACAGGGAATA	CTGCTATTTCAAACACTTGGA
3	TKY275	26	19492918	TCTCAGTGGATATAACTAGC	GAGATGGATACAGATAGAAG
4	A17	26	21072800	GTGGAGAGATAAAAGAAGATCC	GGCCACAAGGAATGAACACAC
5	NVHEQ070	26	30252733	GCTGGTCAAGTCACACTGTG	AACCTCACCCCAAGTTGTAT
1	COR031	27	1374636	CAATTGCCATTTGTTCCAGTG	GCTTAAGAAACACCAGGCAG
2	UMNe269	27	7216646	GATCAAAGGCGGGATGTG	ATGACACCTGATGAGGACCTG
3	UMNE523	27	13057557	GTTCCTGATATTGAAAACACCC	TTTTTTGGCATTACTTCCCTAC
4	ASB038	27	14574541	TGGGGTTGCCTTGGTTACC	TCAGAGGATGAGGCACAGC
5	COR040	27	17151726	GTGTTGGGACACGAATGAAT	AGGCTGTCTCCAGAGTCCTT
6	HMS045	27	20079206	TGTTACAGGTATTGGTAAACTGTGC	GGAACAAGAAGAAATCACTAATGTC
7	TKY315	27	20774810	GATGCCTCGAACTAGCTTG	GATCTTCCATGTTTTTGTTTGG
8	AHT074	27	21447721	GAGGAAAGATTGGCACAGATG	ATGGGATGAACCACAGCAC
9	TKY288	27	26149402	AGTATGACAGCCCACTCTCG	ATGCATTTCAAGGAAGCCAG
10	UMNe258	27	27270255	TGCCTATTGTTTGAGGAGGG	AGCCAGTACAAATTGGGCAG
12	VHL150	27	29645405	CTCCTATGGGTGTCAGAAAG	TGTAATCTGTGGGGGAGACT
13	COR017	27	35275682	GAAGGCCTGAAGCATTTACA	CGTAATGTTGACCAAACTTCA
1	TKY333	28	2475734	CCTTCACTAGCCTTCAAATG	TTGTGTTTAGACAGTGCTGC
2	UM003	28	10560340	GGAGGGACGATAGAGAGTAAG	GCAGAGATAACGGACATGG
3	UMNe354	28	28648220	AACTGTCCCAATTTTCCCG	CTTCCGTTCCTCCCTCTACC
4	TKY299	28	33869669	TGAAGTTTGAGCCTGGACACC	TGCAATGTCCTGGGAAATCC
5	UMNe345	28	42068020	CCAATCTGCTTTTTCACTTGC	ATACTGGTAAGGGCACCGTG
6	UCDEQ425	28	43085558	AGCTGCCTCGTTAATTCA	CTCATGTCCGCTTGTCTC
1	COR082	29	4277206	GCTTTTGTTTCTCAATCCTAGC	TGAAGTCAAATCCCTGCTTC
2	TKY332	29	12311864	CAAGGACAACTTCTCAGGAG	AATAAGAAAGGAGCCAGTCG
3	VIASH039	29	24906556	AATGTGATTATAGCAGATAGGGTT	CTATCCAATCTTCACAATCATGTA
4	TKY325	29	27565272	GGATGGAGTGAGATAATACC	TGGATGAACCATGAATAGTG
5	ASB043	29	30338037	CCCGGGGGATCACTTAGTAG	TCCTTGACTCTCCACTCATCC
1	LEX025	30	2041967	CAATCGTGGCCCGGTAAC	TTCACTCCAATCCTCAGTCA
2	AHT062	30	3414496	AGAATGTTGGGAGCACATAAGG	TCCATGACACAATCTCTGCC
3	UMNe530	30	11729238	AATGAAGCCAAGTGAATGGG	GTCTGAACCCTGTAACCTCACC
4	UM078	30	15429545	CCTATTGCAAATGATTCACACC	AGAGATTTCAGGGAAACATTCC
5	VHL020	30	18793901	CAAGTCCTCTTACTTGAAGACTAG	AACTCAGGGAGAATCTTCCTCAG
6	AHT023	30	22467775	TGCTGACATCTGCTATTGTGC	CTCATCATTTTTAAGGGCAAG
7	UMNe088	30	27375312	GATCTTTTCCCTCAGGATGACG	GGCAAGAATTCAGTTCTATCCAG
8	UCDEQ455	30	27411767	CCCCTTCACACTCCTCTC	CAGCAAGTGGGGAATCTA
9	UMNe340	30	28099741	TCTGTCTGTCTCGCGCTG	ACTGTGTACTGGTCCAGGCC
1	AHT033	31	602132	CTGAGGGCGTAAGTCGAGTC	GTTAATAGGAGCGGTTGTTTGG
2	TKY368	31	4206257	TTCAAGCCAGCAAAATTATAGC	GTCAGGATAATTTTCAGCCC
3	TKY755	31	11153844	CGAAGCTTCCACTCTTTTCC	CCGAATTATCCCTGCCCTAA
4	TKY274	31	11455554	CATTCTGGAATTGAAACCTC	GGGAGTTCTGTTCTGAATGG
5	TKY278	31	21417648	CTAGGGAATACAGAGAGAGC	GCCACTCCGGTAACAAAATC
1	AHT099	X	4559504	TTCTTGGGCAGGGGATTT	GGGGTGAGTTGGCTGTATTC
2	UCDEQ428	X	5103373	CTTTTCCCCGAACCTCCTAC	TTGGATGCTCCGAGAAGAGT
3	UMNe202	X	10034028	ATGATTCCAAATGAGGCCTG	AGCAATCCTTGCAGGCAG
4	NVHEQ075	X	17495733	ATAACCCTGCTTACCCCTCTGT	CAGGTGACATATCCCAAGGTGTA
5	UCDEQ502	X	18552273	CCTTGGGCTTTAGCAACT	CCATTGGAAACTGAGAGG
6	Lex028	X	18598850	AACTGGGGATCACAACACAT	TTGGTACAGGAGCGTCTCTT
7	Lex026	X	19350380	CAGAGTGAATGGCAAATCC	CAGCCCTCCAAAGAGTTTAC
8	UMNe058	X	21524961	GATCCAAGACTTGAAGGTTAGC	TTTCCTCACCATCCTCCTTGAC
9	Lex027	X	23668536	ACCACTGGGAAACTGTGTAA	GCCCAGAATCCGAACC
10	UM148	X	32579076	GATCAAACACTAGAATGTTCACAC	CAGCTGTGAGGCAGAGACTG
11	LEX010	X	36479646	TGGGCTAAAATTTAATTTGGG	ACCAAAACATATGCAAATTAA
12	UM060	X	60776688	TGTGGCAGGAAAAACACATG	CCATAATCCATGAGCCTATTCC
13	LEX013	X	82443960	TGCTAGAGGAAGGGATAAAGG	CTCTGCTCTTCCATTTCTTGC
14	UM001	X	85572602	TCAAAATCCTCAGGCTGCTC	AACCGGAAACAGGTGCTCAC
15	UMNe375	X	89270830	GGAGCCAGTTCAAAGATTTCC	ATTCAGTGGGTTGTTTTGCC
16	VHL081	X	94045090	CAACTATGTACTTTGGGGAGCT	GTCCATGAAATTCTAGTTGTTGC
17	LEX022	X	104717214	AACATATCCATCGCCTCACA	TGCAAATTCACTGAGAGTGG
18	F18	X	119446959	ACAGTGCTCCCTGCTCCGGA	TCATGCTCAGAGTTTTGGGTG
